# Supplementary material for: Enhanced O-glycosylation site prediction using explainable machine learning technique with spatial local environment
Source: Bioinformatics. 2025 Jan 29;41(2):btaf034. doi: 10.1093/bioinformatics/btaf034 (PMC11814488; doi:10.1093/bioinformatics/btaf034)
Supplement: btaf034_Supplementary_Data [file btaf034_supplementary_data.zip]

Archive with 1 entries (1 files):
- d3337_Supplementary Information.docx
